# Supplementary material for: Loss of Drosophila Vps16A enhances autophagosome formation through reduced Tor activity
Source: Autophagy. 2015 Sep 14;11(8):1209–15. doi: 10.1080/15548627.2015.1059559 (PMC4590676; doi:10.1080/15548627.2015.1059559)
Supplement: 1059559_supplemental_files.zip [file kaup-11-08-1059559-s001.zip]

Archive with 2 entries (2 files):
- 1059559 supplemental files.docx
- 1059559 Table S1.docx
